# Supplementary material for: Culture-Based Assessment of Presumptive Resistant Bacterial Taxa in the Urban Danube River near Novi Sad: Environmental Associations Revealed by Machine Learning
Source: Antibiotics (Basel). 2026 May 30;15(6):553. doi: 10.3390/antibiotics15060553 (PMC13295700; doi:10.3390/antibiotics15060553)
Supplement: Supplementary file 1 [file antibiotics-15-00553-s001.zip]

Archive with 3 entries (3 files):
- 01 Supplemen materials S1_rev.xlsx
- 02 Supplemen materials S2-rev.xlsx
- 03 Supplemen materials S3-rev.xlsx
