# Supplementary material for: Culture-Based Assessment of Presumptive Resistant Bacterial Taxa in the Urban Danube River near Novi Sad: Environmental Associations Revealed by Machine Learning
Source: Antibiotics (Basel). 2026 May 30;15(6):553. doi: 10.3390/antibiotics15060553 (PMC13295700; doi:10.3390/antibiotics15060553)
Supplement: Supplementary file 1 [file antibiotics-15-00553-s001.zip › 01 Supplemen materials S1_rev.xlsx]

## Sheet: Data
Table S1. Experimental results
	Site	Time	Air temp	Relative air humidity	Pressure	Water temp	Turbudity	pH	Electoconductivity	HPK	BPK	Acinetobacter baumannii	Acinetobacter courvalinii	Aeromonas veronii	Citrobacter braakii	Citrobacter freundii	Enterobacter hormaechei	Escherichia coli	Klebsiella pneumoniae	Klebsiella variicola	Ochrobactrum intermedium	Pseudomonas fulva	Pseudomonas guariconensis	Pseudomonas monteilii	Pseudomonas putida	Pseudomonas sp.	Serratia marcescens	Stenotrophomonas maltophilia
1	K	July	19	94	997.7	21.6	134	7.11	1523	326	150	0	0	0	0	0	1	1	2	0	0	0	0	0	0	0	1	0
2	K	July	25	73	1006.4	22.7	337	7.4	1742	838	471.2	0	0	1	0	1	0	2	3	0	0	0	0	0	0	0	1	0
3	K	July	24	55	1006.5	23.1	72	7.3	1195	178	100	0	0	1	0	1	2	1	0	0	0	0	0	1	1	0	1	0
4	K	July	29	70	1000.6	20.4	201	7.41	1472	719	487.8	0	0	1	0	1	0	0	1	0	1	0	0	0	0	0	1	0
5	K	July	33	55	1004.1	25	163	7.87	1291	555	280	0	1	2	0	0	0	2	2	0	0	0	0	0	0	0	0	0
6	K	July	33	55	1004.1	23.9	120	7.52	1332	647	360	0	0	1	0	0	0	0	1	0	0	0	0	0	0	0	2	0
7	K	July	29	66	1000.8	22.4	16	7.6	2570	128	16	0	0	1	0	0	0	1	0	0	0	0	0	0	0	0	2	1
8	K	July	33	55	1004.1	24.7	51	6.97	1189	465	240	0	0	0	1	2	1	2	0	0	0	0	0	0	0	0	0	0
9	K	July	33	55	1004.1	24.6	143	7.45	1189	596	260	0	0	0	0	0	2	2	1	0	0	0	0	0	0	0	0	0
10	R	July	29	66	1000.8	23.7	7.4	7.28	0.412	36	5.3	3	0	1	0	0	3	1	0	0	0	0	1	0	1	0	0	0
11	R	July	29	66	1000.8	22.6	9.2	7.07	0.415	38	5.5	0	1	1	0	0	0	2	1	0	0	0	0	0	1	0	1	0
12	R	July	19	100	998.3	22.6	37.1	7.38	0.341	33	4	0	1	0	0	0	0	2	1	0	0	0	0	0	0	0	0	0
13	R	July	33	49	1004.1	24.7	56.8	7.72	0.364	17	4	0	0	1	0	1	0	3	1	0	0	0	0	0	2	0	0	0
14	R	July	19	100	998.3	22.5	33.7	7.5	0.351	28	2	0	0	0	0	0	1	1	1	0	0	0	0	0	1	0	0	1
15	R	July	33	49	1004.1	25.5	21.7	7.64	0.362	16	1.2	0	0	1	0	0	0	1	0	0	0	0	0	0	1	1	0	0
16	R	July	22	72	998.7	22.6	27.4	7.38	0.346	16	3	1	0	0	0	0	0	1	0	0	0	0	0	0	3	1	0	0
17	R	July	19	100	998.3	21.9	29.7	6.98	0.355	24	4	0	0	0	0	0	0	2	2	0	0	1	1	1	0	0	0	1
18	R	July	22	72	998.7	23	23.5	7	0.345	24	4.5	1	0	0	0	0	0	0	0	0	0	2	1	2	0	0	0	0
19	K	October	14.3	79	1005.8	17.2	1810	6.83	963	1806	650	0	0	0	0	0	0	0	3	1	0	0	0	0	0	0	2	0
20	K	October	12.4	37	1012.5	18.6	163	7.3	1565	768	447.4	0	0	0	0	0	0	2	0	0	0	0	0	0	0	0	1	0
21	K	October	18	68	1010.4	20.1	96	7.42	821	382	76.9	1	0	0	0	0	0	1	3	0	0	0	0	0	0	0	0	0
22	K	October	14	94	1000.1	14.1	132	7.21	1617	745	436.5	0	0	0	0	0	0	0	6	1	0	0	0	0	0	0	0	0
23	K	October	18	63	1013.3	19.3	203	7.81	844	601	410.4	0	0	0	0	0	0	0	1	1	0	0	0	0	0	0	0	0
24	K	October	18	63	1013.3	19.1	117	7.93	1135	487	257.9	0	0	0	1	1	0	2	1	0	0	0	0	0	0	0	0	0
25	K	October	18	37	1012.5	18.6	6	7.6	14140	357	20	0	0	0	0	0	0	0	0	0	0	0	0	0	0	0	0	2
26	K	October	18	63	1013.3	19.3	99	7.69	1061	370	180.5	0	0	0	2	0	0	0	1	1	0	0	0	0	0	0	0	0
27	K	October	18	63	1013.3	19	120	7.43	868	551	289.9	0	0	0	0	0	0	2	1	0	0	0	0	0	0	0	0	0
28	R	October	9.8	37	1012.3	17.9	9.8	7.63	0.418	19	1.7	0	0	0	1	0	1	0	0	0	0	0	0	0	0	0	0	0
29	R	October	9.8	37	1012.3	17.8	7.2	7.57	0.439	20	3.3	0	0	0	0	0	0	0	0	0	0	0	0	0	0	0	0	0
30	R	October	10	42	1020	18.1	21.6	7.25	0.397	40	2.6	0	0	0	0	0	0	3	0	0	0	0	0	0	0	1	0	0
31	R	October	14	63	1013.3	19.3	8.9	7.8	0.372	25	1.1	0	0	0	0	0	0	0	3	0	0	0	0	0	1	0	0	0
32	R	October	10	42	1020	18	4.6	7.26	0.412	25	5.6	0	0	0	0	0	0	0	0	0	0	3	0	0	0	0	0	0
33	R	October	14	63	1013.3	19.2	13.8	7.65	0.344	39	1.5	0	0	1	0	1	0	0	0	0	1	0	0	0	1	0	0	1
34	R	October	18	37	1012.5	17.8	17.8	7.62	0.392	39	0.8	0	0	0	0	0	2	0	0	0	1	0	0	0	0	0	3	0
35	R	October	10	42	1020	18.1	20.6	7.26	0.373	43	4.8	0	0	0	0	0	0	2	0	0	0	0	0	0	0	0	2	0
36	R	October	12.4	37	1012.5	18.1	12.6	7.64	0.376	32	1	0	0	0	0	0	0	1	0	0	0	0	0	0	0	0	0	0
