# Supplementary material for: Culture-Based Assessment of Presumptive Resistant Bacterial Taxa in the Urban Danube River near Novi Sad: Environmental Associations Revealed by Machine Learning
Source: Antibiotics (Basel). 2026 May 30;15(6):553. doi: 10.3390/antibiotics15060553 (PMC13295700; doi:10.3390/antibiotics15060553)
Supplement: Supplementary file 1 [file antibiotics-15-00553-s001.zip › 02 Supplemen materials S2-rev.xlsx]

## Sheet: Results
Table S1. Performance of machine learning models for predicting Acinetobacter baumannii occurrence based on microbiological, chemical, and environmental data.
Model	AUC	CI_low	CI_high	Accuracy	R2	RMSE	SSE	AARD
ANN	0.66059	0.445703	0.875478	0.87037	-0.154936	0.337739	12.3193	15.4011
RF	0.585069	0.367644	0.802495	0.861111	-0.0804466	0.326666	11.5248	20.7204
SVM	0.619792	0.417572	0.822012	0.87037	-0.0826563	0.327	11.5483	19.7652
XGB	0.676649	0.503318	0.849981	0.87037	-0.0289393	0.318785	10.9754	19.3656
MARS	0.599392	0.420485	0.7783	0.814815	-0.722451	0.412454	18.3728	21.1467
TREE	0.812066	0.751703	0.872429	0.888889	-0.0371562	0.320055	11.063	19.9816
NB	0.746528	0.610173	0.882882	0.777778	-1.00705	0.445227	21.4085	21.896
AUC, area under the receiver operating characteristic curve; CI_low and CI_high, lower and upper bounds of the confidence interval; Accuracy, proportion of correctly classified instances;
R2, coefficient of determination; RMSE, root mean square error; SSE, sum of squared errors; AARD, average absolute relative deviation.
Table S2. Classification performance of machine learning models for Acinetobacter baumannii.
Model	Accuracy	Sensitivity	Specificity	Precision
ANN	0.8704	0.9375	0.3333	0.9184
RF	0.8611	0.9688	0	0.8857
SVM	0.8704	0.9688	0.0833	0.8942
XGB	0.8704	0.9792	0	0.8868
MARS	0.8148	0.8958	0.1667	0.8958
TREE	0.8889	1	0	0.8889
NB	0.7778	0.7812	0.75	0.9615
Table S3. Distribution of prediction confidence levels and Brier scores for machine learning models applied to Acinetobacter baumannii.
Model	Very low	Low	Moderate	High	Very high	Brier Score
ANN	2	5	4	7	90	0.1141
RF	8	12	11	16	61	0.1067
SVM	1	2	1	51	53	0.1069
XGB	3	4	13	21	67	0.1016
MARS	5	0	3	0	100	0.1701
TREE	0	0	0	59	49	0.1024
NB	1	3	1	3	100	0.1982
Table S4. Performance of machine learning models for predicting Acinetobacter courvalinii occurrence based on microbiological, chemical, and environmental data.
Model	AUC	CI_low	CI_high	Accuracy	R2	RMSE	SSE	AARD
ANN	0.527497	0.400744	0.654251	0.833333	-0.877828	0.378742	15.4921	16.9462
RF	0.81257	0.727217	0.897923	0.916667	-0.403035	0.327378	11.575	18.637
SVM	0.523008	0.380493	0.665523	0.916667	-0.0435313	0.282337	8.60913	16.2979
XGB	0.523569	0.398578	0.64856	0.916667	-0.0525506	0.283554	8.68354	14.9316
MARS	0.879349	0.82248	0.936218	0.916667	-0.0879539	0.288284	8.97562	15.8273
TREE	0.863636	0.819549	0.907724	0.916667	-0.0460063	0.282672	8.62955	15.5303
NB	0.459035	0.287782	0.630288	0.537037	-4.87503	0.669916	48.469	45.5316
AUC, area under the receiver operating characteristic curve; CI_low and CI_high, lower and upper bounds of the confidence interval; Accuracy, proportion of correctly classified instances;
R2, coefficient of determination; RMSE, root mean square error; SSE, sum of squared errors; AARD, average absolute relative deviation.
Table S5. Classification performance of machine learning models for Acinetobacter courvalinii.
Model	Accuracy	Sensitivity	Specificity	Precision
ANN	0.8333	0.9091	0	0.9091
RF	0.9167	1	0	0.9167
SVM	0.9167	1	0	0.9167
XGB	0.9167	1	0	0.9167
MARS	0.9167	1	0	0.9167
TREE	0.9167	1	0	0.9167
NB	0.537	0.5556	0.3333	0.9016
Table S6. Distribution of prediction confidence levels and Brier scores for machine learning models applied to Acinetobacter courvalinii.
Model	Very low	Low	Moderate	High	Very high	Brier Score
ANN	1	6	0	4	97	0.1434
RF	2	10	11	13	72	0.1072
SVM	0	0	6	33	69	0.0797
XGB	0	1	1	21	85	0.0804
MARS	0	0	2	0	106	0.0831
TREE	0	0	0	0	108	0.0799
NB	0	0	2	1	105	0.4488
Table S7. Performance of machine learning models for predicting Acinetobacter veronii occurrence based on microbiological, chemical, and environmental data.
Model	AUC	CI_low	CI_high	Accuracy	R2	RMSE	SSE	AARD
ANN	0.811717	0.717476	0.905958	0.787037	0.132465	0.429049	19.881	24.2804
RF	0.85798	0.757193	0.958766	0.861111	0.457019	0.339435	12.4433	23.8815
SVM	0.837172	0.736498	0.937845	0.833333	0.319471	0.380003	15.5954	30.5349
XGB	0.899394	0.832415	0.966373	0.87037	0.513083	0.321434	11.1585	21.0179
MARS	0.843636	0.739964	0.947309	0.861111	0.434008	0.346553	12.9707	22.3929
TREE	0.848081	0.746402	0.949759	0.916667	0.614398	0.286044	8.83671	15.0415
NB	0.848889	0.747084	0.950694	0.87037	0.484198	0.288044	8.8369	15.0435
AUC, area under the receiver operating characteristic curve; CI_low and CI_high, lower and upper bounds of the confidence interval; Accuracy, proportion of correctly classified instances;
R2, coefficient of determination; RMSE, root mean square error; SSE, sum of squared errors; AARD, average absolute relative deviation.
Table S8. Classification performance of machine learning models for Aeromonas veronii.
Model	Accuracy	Sensitivity	Specificity	Precision
ANN	0.787	0.8	0.7576	0.8824
RF	0.8611	0.92	0.7273	0.8846
SVM	0.8333	0.92	0.6364	0.8519
XGB	0.8704	0.92	0.7576	0.8961
MARS	0.8611	0.92	0.7273	0.8846
TREE	0.9167	0.92	0.9091	0.9583
NB	0.8704	0.8533	0.9091	0.9552
Table S9. Distribution of prediction confidence levels and Brier scores for machine learning models applied to Aeromonas veronii.
Model	Very low	Low	Moderate	High	Very high	Brier Score
ANN	2	7	6	11	82	0.1841
RF	14	15	9	21	49	0.1152
SVM	11	16	19	53	9	0.1444
XGB	4	14	10	26	54	0.1033
MARS	2	12	7	20	67	0.1201
TREE	0	0	4	32	72	0.0818
NB	3	1	0	6	98	0.1094
Table S10. Performance of machine learning models for predicting Citrobacter braakii occurrence based on microbiological, chemical, and environmental data.
Model	AUC	CI_low	CI_high	Accuracy	R2	RMSE	SSE	AARD
ANN	0.473958	0.266312	0.681604	0.759259	-0.878384	0.43072	20.0361	23.9422
RF	0.570747	0.357918	0.783575	0.861111	-0.105232	0.330392	11.7891	21.2074
SVM	0.90625	0.840727	0.971773	0.87963	-0.1779	0.34108	12.5643	21.7041
XGB	0.640191	0.480366	0.800016	0.87037	-0.0469005	0.321555	11.1669	18.9786
MARS	0.789931	0.694568	0.885293	0.851852	-0.359103	0.366377	14.4971	21.7669
TREE	0.812066	0.751703	0.872429	0.888889	-0.0371562	0.320055	11.063	19.9816
NB	0.493924	0.268536	0.719311	0.657407	-2.06938	0.550589	32.74	34.5037
AUC, area under the receiver operating characteristic curve; CI_low and CI_high, lower and upper bounds of the confidence interval; Accuracy, proportion of correctly classified instances;
R2, coefficient of determination; RMSE, root mean square error; SSE, sum of squared errors; AARD, average absolute relative deviation.
Table S11. Classification performance of machine learning models for Citrobacter braakii.
Model	Accuracy	Sensitivity	Specificity	Precision
ANN	0.7593	0.8438	0.0833	0.8804
RF	0.8611	0.9688	0	0.8857
SVM	0.8796	0.9896	0	0.8879
XGB	0.8704	0.9792	0	0.8868
MARS	0.8519	0.9583	0	0.8846
TREE	0.8889	1	0	0.8889
NB	0.6574	0.6771	0.5	0.9155
Table S12. Distribution of prediction confidence levels and Brier scores for machine learning models applied to Citrobacter braakii.
Model	Very low	Low	Moderate	High	Very high	Brier Score
ANN	5	6	3	12	82	0.1855
RF	4	10	15	28	51	0.1092
SVM	0	2	3	69	34	0.1163
XGB	0	9	9	23	67	0.1034
MARS	1	4	2	46	55	0.1342
TREE	0	0	0	59	49	0.1024
NB	4	4	5	7	88	0.3031
Table S13. Performance of machine learning models for predicting Citrobacter freundii occurrence based on microbiological, chemical, and environmental data.
Model	AUC	CI_low	CI_high	Accuracy	R2	RMSE	SSE	AARD
ANN	0.65572	0.535139	0.776301	0.712963	-0.496723	0.484191	25.3196	27.7901
RF	0.553366	0.406724	0.700008	0.787037	-0.0947265	0.414093	18.5191	31.287
SVM	0.765189	0.653251	0.877126	0.740741	-0.248308	0.442187	21.1172	34.5801
XGB	0.64012	0.507009	0.773232	0.787037	-0.106049	0.416229	18.7107	26.7219
MARS	0.63191	0.515784	0.748037	0.787037	-0.229786	0.438895	20.8039	30.9679
TREE	0.340175	0.271495	0.408856	0.805556	-0.015721	0.398871	17.1826	31.4734
NB	0.594417	0.475499	0.713335	0.638889	-0.875256	0.541971	31.7231	33.762
AUC, area under the receiver operating characteristic curve; CI_low and CI_high, lower and upper bounds of the confidence interval; Accuracy, proportion of correctly classified instances;
R2, coefficient of determination; RMSE, root mean square error; SSE, sum of squared errors; AARD, average absolute relative deviation.
Table S14. Classification performance of machine learning models for Citrobacter freundii.
Model	Accuracy	Sensitivity	Specificity	Precision
ANN	0.713	0.8391	0.1905	0.8111
RF	0.787	0.9655	0.0476	0.8077
SVM	0.7407	0.9195	0	0.7921
XGB	0.787	0.9425	0.1429	0.82
MARS	0.787	0.977	0	0.8019
TREE	0.8056	1	0	0.8056
NB	0.6389	0.7586	0.1429	0.7857
Table S15. Distribution of prediction confidence levels and Brier scores for machine learning models applied to Citrobacter freundii.
Model	Very low	Low	Moderate	High	Very high	Brier Score
ANN	5	5	3	6	89	0.2344
RF	18	5	23	31	31	0.1715
SVM	4	5	32	59	8	0.1955
XGB	7	4	16	16	65	0.1732
MARS	2	2	17	51	36	0.1926
TREE	0	0	26	82	0	0.1591
NB	3	5	4	5	91	0.2937
Table S16. Performance of machine learning models for predicting Enterobacter hormaechei occurrence based on microbiological, chemical, and environmental data.
Model	AUC	CI_low	CI_high	Accuracy	R2	RMSE	SSE	AARD
ANN	0.479663	0.353437	0.605888	0.592593	-0.878361	0.569785	35.0628	39.2426
RF	0.541171	0.41293	0.669412	0.712963	-0.242463	0.463408	23.1926	36.6667
SVM	0.659722	0.53381	0.785635	0.777778	-0.0830832	0.432666	20.2175	35.4766
XGB	0.584325	0.452659	0.715992	0.740741	-0.115082	0.439011	20.8149	30.7083
MARS	0.354415	0.250914	0.457916	0.777778	-0.0328766	0.422519	19.2804	34.9931
TREE	0.312748	0.210886	0.41461	0.666667	-0.254159	0.465584	23.411	38.1416
NB	0.556052	0.438908	0.673195	0.564815	-1.18644	0.614739	40.8136	46.3262
AUC, area under the receiver operating characteristic curve; CI_low and CI_high, lower and upper bounds of the confidence interval; Accuracy, proportion of correctly classified instances;
R2, coefficient of determination; RMSE, root mean square error; SSE, sum of squared errors; AARD, average absolute relative deviation.
Table S17. Classification performance of machine learning models for Enterobacter hormaechei.
Model	Accuracy	Sensitivity	Specificity	Precision
ANN	0.5926	0.7024	0.2083	0.7564
RF	0.713	0.881	0.125	0.7789
SVM	0.7778	1	0	0.7778
XGB	0.7407	0.9167	0.125	0.7857
MARS	0.7778	1	0	0.7778
TREE	0.6667	0.8571	0	0.75
NB	0.5648	0.5476	0.625	0.8364
Table S18. Distribution of prediction confidence levels and Brier scores for machine learning models applied to Enterobacter hormaechei.
Model	Very low	Low	Moderate	High	Very high	Brier Score
ANN	6	6	11	10	75	0.3247
RF	17	18	19	25	29	0.2147
SVM	1	6	64	35	2	0.1872
XGB	7	8	15	30	48	0.1927
MARS	0	2	104	0	2	0.1785
TREE	12	0	72	21	3	0.2168
NB	11	11	8	7	71	0.3779
Table S19. Performance of machine learning models for predicting Escherichia coli occurrence based on microbiological, chemical, and environmental data.
Model	AUC	CI_low	CI_high	Accuracy	R2	RMSE	SSE	AARD
ANN	0.481782	0.365523	0.598041	0.564815	-0.688959	0.633552	43.3499	44.0848
RF	0.675144	0.565163	0.785126	0.666667	0.055401	0.473802	24.2447	41.4611
SVM	0.609307	0.499444	0.719171	0.574074	-0.00135155	0.487827	25.7014	46.4488
XGB	0.655844	0.546492	0.765196	0.62963	-0.0353948	0.496051	26.5751	39.2325
MARS	0.699315	0.592912	0.805718	0.638889	0.137737	0.452682	22.1314	37.9641
TREE	0.612734	0.49955	0.725919	0.722222	0.143905	0.45106	21.9731	36.8016
NB	0.599928	0.484612	0.715244	0.666667	-0.279165	0.551361	32.8319	36.3933
AUC, area under the receiver operating characteristic curve; CI_low and CI_high, lower and upper bounds of the confidence interval; Accuracy, proportion of correctly classified instances;
R2, coefficient of determination; RMSE, root mean square error; SSE, sum of squared errors; AARD, average absolute relative deviation.
Table S20. Classification performance of machine learning models for Escherichia coli.
Model	Accuracy	Sensitivity	Specificity	Precision
ANN	0.5648	0.4048	0.6667	0.4359
RF	0.6667	0.4524	0.803	0.5938
SVM	0.5741	0.1667	0.8333	0.3889
MARS	0.6389	0.5238	0.7121	0.5366
TREE	0.7222	0.7857	0.6818	0.6111
NB	0.6667	0.6429	0.6818	0.5625
Table S21. Distribution of prediction confidence levels and Brier scores for machine learning models applied to Escherichia coli.
Model	Very low	Low	Moderate	High	Very high	Brier Score
ANN	4	4	5	5	90	0.4014
RF	30	19	28	25	6	0.2245
SVM	37	52	13	6	0	0.238
XGB	11	14	21	37	25	0.2461
MARS	22	25	14	33	14	0.2049
TREE	8	44	2	38	16	0.2035
NB	3	2	10	17	76	0.304
Table S22. Performance of machine learning models for predicting Klebsiella pneumoniae occurrence based on microbiological, chemical, and environmental data.
Model	AUC	CI_low	CI_high	Accuracy	R2	RMSE	SSE	AARD
ANN	0.853457	0.781839	0.925075	0.759259	0.165159	0.456143	22.4711	24.7087
RF	0.868937	0.803968	0.933906	0.768518	0.377014	0.394038	16.7687	29.15
SVM	0.782594	0.697353	0.867834	0.675926	0.22438	0.439666	20.8771	38.2006
XGB	0.892157	0.832134	0.95218	0.768518	0.39859	0.387154	16.188	26.1402
MARS	0.778982	0.684353	0.87361	0.796296	0.236541	0.436206	20.5498	24.9628
TREE	0.717406	0.606939	0.827874	0.796296	0.295362	0.419065	18.9665	29.3663
NB	0.781046	0.685726	0.876365	0.787037	0.185425	0.450572	21.9256	25.8264
AUC, area under the receiver operating characteristic curve; CI_low and CI_high, lower and upper bounds of the confidence interval; Accuracy, proportion of correctly classified instances;
R2, coefficient of determination; RMSE, root mean square error; SSE, sum of squared errors; AARD, average absolute relative deviation.
Table S23. Classification performance of machine learning models for Klebsiella pneumoniae.
Model	Accuracy	Sensitivity	Specificity	Precision
ANN	0.7593	0.7059	0.807	0.766
RF	0.7685	0.7059	0.8246	0.7826
SVM	0.6759	0.4902	0.8421	0.7353
XGB	0.7685	0.6863	0.8421	0.7955
MARS	0.7963	0.7647	0.8246	0.7959
TREE	0.7963	0.7843	0.807	0.7843
NB	0.787	0.8627	0.7193	0.7333
Table S24. Distribution of prediction confidence levels and Brier scores for machine learning models applied to Klebsiella pneumoniae.
Model	Very low	Low	Moderate	High	Very high	Brier Score
ANN	2	4	2	9	91	0.2081
RF	12	12	21	25	38	0.1553
SVM	17	27	30	30	4	0.1933
XGB	11	4	18	20	55	0.1499
MARS	7	7	7	6	81	0.1903
TREE	0	0	7	86	15	0.1756
NB	10	4	3	10	81	0.203
Table S25. Performance of machine learning models for predicting Klebsiella variicola occurrence based on microbiological, chemical, and environmental data.
Model	AUC	CI_low	CI_high	Accuracy	R2	RMSE	SSE	AARD
ANN	0.699653	0.581735	0.81757	0.833333	-0.410021	0.373177	15.0402	17.2872
RF	0.781684	0.677095	0.886273	0.87037	0.0351651	0.308695	10.2916	17.7315
SVM	0.649306	0.46043	0.838182	0.851852	-0.340837	0.363907	14.3023	22.5125
XGB	0.797309	0.70153	0.893088	0.87963	0.0525617	0.305899	10.106	18.7914
MARS	0.575087	0.367319	0.782855	0.833333	-0.363284	0.366941	14.5417	21.2838
TREE	0.812066	0.751703	0.872429	0.888889	-0.0371562	0.320055	11.063	19.9816
NB	0.831597	0.745989	0.917205	0.861111	-0.182803	0.34179	12.6166	15.2484
AUC, area under the receiver operating characteristic curve; CI_low and CI_high, lower and upper bounds of the confidence interval; Accuracy, proportion of correctly classified instances;
R2, coefficient of determination; RMSE, root mean square error; SSE, sum of squared errors; AARD, average absolute relative deviation.
Table S26. Classification performance of machine learning models for Klebsiella variicola.
Model	Accuracy	Sensitivity	Specificity	Precision
ANN	0.8333	0.9167	0.1667	0.898
RF	0.8704	0.9792	0	0.8868
SVM	0.8519	0.9583	0	0.8846
XGB	0.8796	0.9896	0	0.8879
MARS	0.8333	0.9375	0	0.8824
TREE	0.8889	1	0	0.8889
NB	0.8611	0.9271	0.3333	0.9175
Table S27. Distribution of prediction confidence levels and Brier scores for machine learning models applied to Klebsiella variicola.
Model	Very low	Low	Moderate	High	Very high	Brier Score
ANN	3	3	5	4	93	0.1393
RF	9	9	11	11	68	0.0953
SVM	0	4	2	54	48	0.1324
XGB	2	2	12	28	64	0.0936
MARS	2	5	10	13	78	0.1346
TREE	0	0	0	59	49	0.1024
NB	4	6	4	2	92	0.1168
Table S28. Performance of machine learning models for predicting Ochrobactrum intermedium occurrence based on microbiological, chemical, and environmental data.
Model	AUC	CI_low	CI_high	Accuracy	R2	RMSE	SSE	AARD
ANN	0.670034	0.426116	0.913951	0.824074	-1.09024	0.399589	17.2445	18.1793
RF	0.639169	0.460711	0.817628	0.916667	-0.287351	0.313591	10.6206	17.7556
SVM	0.857464	0.786693	0.928235	0.916667	-0.0960023	0.289348	9.04202	16.7367
XGB	0.685185	0.502348	0.868023	0.916667	-0.0788139	0.28707	8.90021	15.6188
MARS	0.835578	0.755152	0.916004	0.898148	-0.307471	0.316032	10.7866	16.5604
TREE	0.863636	0.819549	0.907724	0.916667	-0.0460063	0.282672	8.62955	15.5303
NB	0.751964	0.570817	0.933111	0.62037	-2.58453	0.523277	29.5724	33.6076
AUC, area under the receiver operating characteristic curve; CI_low and CI_high, lower and upper bounds of the confidence interval; Accuracy, proportion of correctly classified instances;
R2, coefficient of determination; RMSE, root mean square error; SSE, sum of squared errors; AARD, average absolute relative deviation.
Table S29. Classification performance of machine learning models for Ochrobactrum intermedium.
Model	Accuracy	Sensitivity	Specificity	Precision
ANN	0.8241	0.899	0	0.9082
RF	0.9167	1	0	0.9167
SVM	0.9167	1	0	0.9167
XGB	0.9167	1	0	0.9167
MARS	0.8981	0.9798	0	0.9151
TREE	0.9167	1	0	0.9167
NB	0.6204	0.6768	0	0.8816
Table S30. Distribution of prediction confidence levels and Brier scores for machine learning models applied to Ochrobactrum intermedium.
Model	Very low	Low	Moderate	High	Very high	Brier Score
ANN	0	0	2	5	101	0.1597
RF	4	7	3	25	69	0.0983
SVM	0	0	1	53	54	0.0837
XGB	0	0	2	21	85	0.0824
MARS	0	0	0	0	108	0.0999
TREE	0	0	0	0	108	0.0799
NB	8	9	7	6	78	0.2738
Table S31. Performance of machine learning models for predicting Pseudomonas fulva occurrence based on microbiological, chemical, and environmental data.
Model	AUC	CI_low	CI_high	Accuracy	R2	RMSE	SSE	AARD
ANN	0.875421	0.795432	0.95541	0.87037	-0.119559	0.292441	9.23636	12.7587
RF	0.800225	0.640152	0.960297	0.916667	0.087087	0.264076	7.53153	14.8093
SVM	0.638608	0.498304	0.778913	0.87963	-0.34888	0.320997	11.1283	16.7551
XGB	0.872615	0.77027	0.97496	0.916667	0.157653	0.253665	6.94936	12.5513
MARS	0.501683	0.28159	0.721777	0.87963	-0.52612	0.341436	12.5905	16.6389
TREE	0.863636	0.819549	0.907724	0.916667	-0.0460063	0.282672	8.62955	15.5303
NB	0.752525	0.537523	0.967528	0.888889	-0.444317	0.332159	11.9156	11.0953
AUC, area under the receiver operating characteristic curve; CI_low and CI_high, lower and upper bounds of the confidence interval; Accuracy, proportion of correctly classified instances;
R2, coefficient of determination; RMSE, root mean square error; SSE, sum of squared errors; AARD, average absolute relative deviation.
Table S32. Classification performance of machine learning models for Pseudomonas fulva.
Model	Accuracy	Sensitivity	Specificity	Precision
ANN	0.8704	0.9192	0.3333	0.9381
RF	0.9167	0.9899	0.1111	0.9245
SVM	0.8796	0.9596	0	0.9135
XGB	0.9167	1	0	0.9167
MARS	0.8796	0.9596	0	0.9135
TREE	0.9167	1	0	0.9167
NB	0.8889	0.9091	0.6667	0.9677
Table S33. Distribution of prediction confidence levels and Brier scores for machine learning models applied to Pseudomonas fulva.
Model	Very low	Low	Moderate	High	Very high	Brier Score
ANN	4	4	10	4	86	0.0855
RF	7	8	9	17	67	0.0697
SVM	2	1	1	6	98	0.103
XGB	0	1	6	25	76	0.0643
MARS	3	1	2	3	99	0.1166
TREE	0	0	0	0	108	0.0799
NB	0	0	0	0	108	0.1103
Table S34. Performance of machine learning models for predicting Pseudomonas guariconensis occurrence based on microbiological, chemical, and environmental data.
Model	AUC	CI_low	CI_high	Accuracy	R2	RMSE	SSE	AARD
ANN	0.863075	0.761996	0.964154	0.907407	0.0296393	0.272259	8.00548	10.6362
RF	0.718855	0.484888	0.952822	0.916667	0.0583612	0.268199	7.76852	15.5556
SVM	0.609428	0.37039	0.848466	0.907407	-0.131036	0.293936	9.33105	15.6267
XGB	0.744669	0.55525	0.934088	0.916667	0.115109	0.259992	7.30035	12.9434
MARS	0.637486	0.467591	0.807381	0.861111	-0.412537	0.328485	11.6534	17.6082
TREE	0.863636	0.819549	0.907724	0.916667	-0.0460063	0.282672	8.62955	15.5303
NB	0.836139	0.734895	0.937384	0.62963	-3.48223	0.585143	36.9784	39.7428
AUC, area under the receiver operating characteristic curve; CI_low and CI_high, lower and upper bounds of the confidence interval; Accuracy, proportion of correctly classified instances;
R2, coefficient of determination; RMSE, root mean square error; SSE, sum of squared errors; AARD, average absolute relative deviation.
Table S35. Classification performance of machine learning models for Pseudomonas guariconensis.
Model	Accuracy	Sensitivity	Specificity	Precision
ANN	0.9074	0.9495	0.4444	0.9495
RF	0.9167	1	0	0.9167
SVM	0.9074	0.9899	0	0.9159
XGB	0.9167	1	0	0.9167
MARS	0.8611	0.9394	0	0.9118
TREE	0.9167	1	0	0.9167
NB	0.6296	0.596	1	1
Table S36. Distribution of prediction confidence levels and Brier scores for machine learning models applied to Pseudomonas guariconensis.
	Very low	Low	Moderate	High	Very high	Brier Score
ANN	6	2	2	4	94	0.0741
RF	6	10	12	13	67	0.0719
SVM	0	0	3	10	95	0.0864
XGB	0	3	8	18	79	0.0676
MARS	10	4	6	9	79	0.1079
TREE	0	0	0	0	108	0.0799
NB	6	5	5	12	80	0.3424
Table S37. Performance of machine learning models for predicting Pseudomonas monteilii occurrence based on microbiological, chemical, and environmental data.
Model	AUC	CI_low	CI_high	Accuracy	R2	RMSE	SSE	AARD
ANN	0.700337	0.477057	0.923617	0.87963	-0.34385	0.320399	11.0868	13.4878
RF	0.681818	0.420272	0.943364	0.907407	0.00914861	0.275118	8.17452	16.3056
SVM	0.785634	0.587936	0.983332	0.898148	-0.202131	0.303034	9.91758	16.9836
XGB	0.658249	0.469882	0.846616	0.916667	-0.000297566	0.276427	8.25245	13.1432
MARS	0.555556	0.360844	0.750267	0.833333	-0.834957	0.374393	15.1384	18.0103
TREE	0.863636	0.819549	0.907724	0.916667	-0.0460063	0.282672	8.62955	15.5303
NB	0.841751	0.762106	0.921396	0.824074	-1.173	0.407423	17.9273	19.8764
AUC, area under the receiver operating characteristic curve; CI_low and CI_high, lower and upper bounds of the confidence interval; Accuracy, proportion of correctly classified instances;
R2, coefficient of determination; RMSE, root mean square error; SSE, sum of squared errors; AARD, average absolute relative deviation.
Table S38. Classification performance of machine learning models for Pseudomonas monteilii.
Model	Accuracy	Sensitivity	Specificity	Precision
ANN	0.8796	0.9192	0.4444	0.9479
RF	0.9074	0.9697	0.2222	0.932
SVM	0.8981	0.9798	0	0.9151
XGB	0.9167	1	0	0.9167
MARS	0.8333	0.9091	0	0.9091
TREE	0.9167	1	0	0.9167
NB	0.8241	0.8384	0.6667	0.9651
Table S39. Distribution of prediction confidence levels and Brier scores for machine learning models applied to Pseudomonas monteilii.
	Very low	Low	Moderate	High	Very high	Brier Score
ANN	4	4	1	7	92	0.1027
RF	8	10	11	13	66	0.0757
SVM	0	2	3	21	82	0.0918
XGB	0	2	6	13	87	0.0764
MARS	4	1	1	8	94	0.1402
TREE	0	0	0	0	108	0.0799
NB	1	5	6	5	91	0.166
Table S40. Performance of machine learning models for predicting Pseudomonas putida occurrence based on microbiological, chemical, and environmental data.
Model	AUC	CI_low	CI_high	Accuracy	R2	RMSE	SSE	AARD
ANN	0.853224	0.760599	0.945848	0.833333	0.2009	0.38708	16.1818	17.9086
RF	0.844079	0.759113	0.929044	0.759259	0.310281	0.359614	13.9668	26.2852
SVM	0.899863	0.842267	0.957458	0.805556	0.303884	0.361278	14.0963	26.4673
XGB	0.790581	0.696504	0.884658	0.75	0.160835	0.396665	16.9931	27.9005
MARS	0.66781	0.548979	0.78664	0.703704	0.116881	0.406921	17.8832	31.0328
TREE	0.498628	0.367607	0.629649	0.666667	-0.205279	0.475384	24.4069	38.2847
NB	0.765204	0.663813	0.866594	0.712963	-0.479759	0.52674	29.9651	29.383
AUC, area under the receiver operating characteristic curve; CI_low and CI_high, lower and upper bounds of the confidence interval; Accuracy, proportion of correctly classified instances;
R2, coefficient of determination; RMSE, root mean square error; SSE, sum of squared errors; AARD, average absolute relative deviation.
Table S41. Classification performance of machine learning models for Pseudomonas putida.
Model	Accuracy	Sensitivity	Specificity	Precision
ANN	0.8333	0.8889	0.6667	0.8889
RF	0.7593	0.8765	0.4074	0.8161
SVM	0.8056	0.9012	0.5185	0.8488
XGB	0.75	0.8642	0.4074	0.814
MARS	0.7037	0.9012	0.1111	0.7526
TREE	0.6667	0.8148	0.2222	0.7586
NB	0.713	0.6543	0.8889	0.9464
Table S42. Distribution of prediction confidence levels and Brier scores for machine learning models applied to Pseudomonas putida.
	Very low	Low	Moderate	High	Very high	Brier Score
ANN	1	2	1	5	99	0.1498
RF	18	15	15	13	47	0.1293
SVM	8	5	14	56	25	0.1305
XGB	13	15	16	18	46	0.1573
MARS	54	0	3	2	49	0.1656
TREE	4	5	61	15	23	0.226
NB	0	3	0	7	98	0.2775
Table S43. Performance of machine learning models for predicting Pseudomonas sp. occurrence based on microbiological, chemical, and environmental data.
Model	AUC	CI_low	CI_high	Accuracy	R2	RMSE	SSE	AARD
ANN	0.600449	0.475355	0.725543	0.833333	-0.81262	0.372107	14.9541	17.0202
RF	0.799663	0.672346	0.926981	0.916667	0.0441071	0.270221	7.88612	14.1204
SVM	0.821549	0.740452	0.902645	0.907407	-0.118734	0.292333	9.22955	17.4228
XGB	0.649832	0.536043	0.76362	0.916667	-0.0764112	0.286751	8.88039	14.5959
MARS	0.891134	0.827205	0.955062	0.916667	-0.161475	0.297865	9.58217	17.1685
TREE	0.863636	0.819549	0.907724	0.916667	-0.0460063	0.282672	8.62955	15.5303
NB	0.611672	0.516268	0.707077	0.592593	-4.17367	0.628658	42.6827	40.2984
AUC, area under the receiver operating characteristic curve; CI_low and CI_high, lower and upper bounds of the confidence interval; Accuracy, proportion of correctly classified instances;
R2, coefficient of determination; RMSE, root mean square error; SSE, sum of squared errors; AARD, average absolute relative deviation.
Table S44. Classification performance of machine learning models for Pseudomonas sp.
Model	Accuracy	Sensitivity	Specificity	Precision
ANN	0.8333	0.9091	0	0.9091
RF	0.9167	1	0	0.9167
SVM	0.9074	0.9899	0	0.9159
XGB	0.9167	1	0	0.9167
MARS	0.9167	1	0	0.9167
TREE	0.9167	1	0	0.9167
NB	0.5926	0.5859	0.6667	0.9508
Table S45. Distribution of prediction confidence levels and Brier scores for machine learning models applied to Pseudomonas sp.
Model	Very low	Low	Moderate	High	Very high	Brier Score
ANN	7	0	3	2	96	0.1385
RF	5	3	6	24	70	0.073
SVM	0	0	3	47	58	0.0855
XGB	0	2	6	18	82	0.0822
MARS	2	2	2	1	101	0.0887
TREE	0	0	0	0	108	0.0799
NB	0	0	1	4	103	0.3952
Table S46. Performance of machine learning models for predicting Serratia marcescens occurrence based on microbiological, chemical, and environmental data.
Model	AUC	CI_low	CI_high	Accuracy	R2	RMSE	SSE	AARD
ANN	0.639192	0.528094	0.75029	0.648148	-0.39366	0.543804	31.9381	35.1255
RF	0.683232	0.57674	0.789725	0.694444	0.0201671	0.455974	22.4545	35.8111
SVM	0.610909	0.487551	0.734267	0.657407	0.0093694	0.458479	22.702	41.2794
XGB	0.674546	0.563667	0.785424	0.648148	-0.0403638	0.469847	23.8417	36.2379
MARS	0.562828	0.441306	0.684351	0.638889	-0.417857	0.548504	32.4926	39.6858
TREE	0.58	0.470338	0.689662	0.62037	-0.244121	0.513801	28.5111	39.2969
NB	0.694141	0.56392	0.824363	0.740741	0.0700119	0.444225	21.3122	26.7619
AUC, area under the receiver operating characteristic curve; CI_low and CI_high, lower and upper bounds of the confidence interval; Accuracy, proportion of correctly classified instances;
R2, coefficient of determination; RMSE, root mean square error; SSE, sum of squared errors; AARD, average absolute relative deviation.
Table S47. Classification performance of machine learning models for Serratia marcescens.
Model	Accuracy	Sensitivity	Specificity	Precision
ANN	0.6481	0.7867	0.3333	0.7284
RF	0.6944	0.8533	0.3333	0.7442
SVM	0.6574	0.9333	0.0303	0.6863
XGB	0.6481	0.8267	0.2424	0.7126
MARS	0.6389	0.76	0.3636	0.7308
TREE	0.6204	0.8	0.2121	0.6977
NB	0.7407	0.88	0.4242	0.7765
Table S48. Distribution of prediction confidence levels and Brier scores for machine learning models applied to Serratia marcescens.
Model	Very low	Low	Moderate	High	Very high	Brier Score
ANN	3	5	5	10	85	0.2957
RF	16	15	22	27	28	0.2079
SVM	13	31	56	8	0	0.2102
XGB	13	16	14	34	31	0.2208
MARS	5	14	14	20	55	0.3009
TREE	0	13	21	55	19	0.264
NB	6	8	9	12	73	0.1973
Table S49. Performance of machine learning models for predicting Serratia marcescens occurrence based on microbiological, chemical, and environmental data.
Model	AUC	CI_low	CI_high	Accuracy	R2	RMSE	SSE	AARD
ANN	0.620072	0.47288	0.767263	0.824074	-0.423797	0.412655	18.3907	18.2977
RF	0.803226	0.705015	0.901436	0.851852	0.108006	0.326621	11.5216	20.1833
SVM	0.58638	0.452663	0.720097	0.861111	-0.0731123	0.35825	13.861	25.6358
XGB	0.769176	0.672166	0.866186	0.861111	0.0290818	0.340765	12.541	18.8132
MARS	0.587455	0.420771	0.75414	0.796296	-0.466477	0.418795	18.942	22.8535
TREE	0.757706	0.694788	0.820625	0.861111	-0.028966	0.350803	13.2908	24.1168
NB	0.773477	0.687514	0.859439	0.759259	-0.741838	0.456423	22.4987	26.3329
AUC, area under the receiver operating characteristic curve; CI_low and CI_high, lower and upper bounds of the confidence interval; Accuracy, proportion of correctly classified instances;
R2, coefficient of determination; RMSE, root mean square error; SSE, sum of squared errors; AARD, average absolute relative deviation.
Table S50. Classification performance of machine learning models for Stenotrophomonas maltophilia.
Model	Accuracy	Sensitivity	Specificity	Precision
ANN	0.8241	0.914	0.2667	0.8854
RF	0.8519	0.9892	0	0.8598
SVM	0.8611	1	0	0.8611
XGB	0.8611	1	0	0.8611
MARS	0.7963	0.9032	0.1333	0.866
TREE	0.8611	1	0	0.8611
NB	0.7593	0.7957	0.5333	0.9136
Table S51. Distribution of prediction confidence levels and Brier scores for machine learning models applied to Stenotrophomonas maltophilia.
Model	Very low	Low	Moderate	High	Very high	Brier Score
ANN	0	1	2	1	104	0.1703
RF	5	8	13	20	62	0.1067
SVM	2	2	5	96	3	0.1283
XGB	0	6	5	22	75	0.1161
MARS	6	3	5	12	82	0.1754
TREE	0	0	0	108	0	0.1231
NB	7	5	9	6	81	0.2083
