# Supplementary material for: Culture-Based Assessment of Presumptive Resistant Bacterial Taxa in the Urban Danube River near Novi Sad: Environmental Associations Revealed by Machine Learning
Source: Antibiotics (Basel). 2026 May 30;15(6):553. doi: 10.3390/antibiotics15060553 (PMC13295700; doi:10.3390/antibiotics15060553)
Supplement: Supplementary file 1 [file antibiotics-15-00553-s001.zip › 03 Supplemen materials S3-rev.xlsx]

## Sheet: Results Main drivers
Table S1. Main environmental drivers influencing microbial occurrence identified by RF, SVM, ANN, and XGB models across all target species
TARGET:	Acinetobacter baumannii
	Main drivers
	Water temp	Relative air humidity	Pressure	BOD5	Time (July)
RF	0.23791	0.235284	0.141283	0.108592	0.0632569
	Pressure	BOD5	Relative air humidity	pH	Water temp
SVM	0.318553	0.17287	0.169611	0.135072	0.0538009
	Site (R)	Turbudity	Air temp	Relative air humidity	COD
ANN	0.271492	0.173761	0.0930608	0.0873908	0.0706629
	Time (July)	Turbudity	Relative air humidity	Air temp	Water temp
XGB	0.525169	0.203576	0.153848	0.0624462	0.0365048
TARGET:	Acinetobacter courvalinii
	Main drivers
	Site (K)	Site (R)	COD	Air temp	Water temp
RF	0.108177	0.0889559	0.0837734	0.0548071	0.045493
	pH	Air temp	Site (K)	Water temp	Relative air humidity
SVM	0.34064	0.144341	0.10746	0.0805213	0.0617086
	COD	Water temp	Turbudity	Relative air humidity	Pressure
ANN	0.247427	0.100909	0.100494	0.0949014	0.0779295
	Water temp	Turbudity	pH	COD	Site (K)
XGB	0.380698	0.181953	0.167617	0.0917786	0.0608633
TARGET:	Aeromonas veronii
	Main drivers
	Air temp	Pressure	Time (October)	Time (July)	Water temp
RF	0.34312	0.135958	0.118186	0.113181	0.0922308
	Air temp	pH	Pressure	Time (July)	Time (October)
SVM	0.304747	0.283392	0.136695	0.0656871	0.0511217
	Time (October)	COD	BOD5	Relative air humidity	Water temp
ANN	0.161013	0.158254	0.129351	0.0952101	0.0748193
	Air temp	pH	Water temp	BOD5	COD
XGB	0.651134	0.143268	0.102716	0.0660888	0.0228394
TARGET:	Citrobacter braakii
	Main drivers
	BOD5	Turbudity	COD	Site (K)	Site (R)
RF	0.234204	0.224339	0.182419	0.0628863	0.0263417
	pH	Site (K)	Air temp	Water temp	Time (July)
SVM	0.461817	0.129279	0.0927411	0.0858513	0.0748439
	Time (July)	Water temp	Air temp	Relative air humidity	Site (R)
ANN	0.238152	0.129936	0.10255	0.100535	0.0734781
	pH	Water temp	Time (July)	Air temp	COD
XGB	0.627939	0.203332	0.0544442	0.0505328	0.0332903
TARGET:	Citrobacter freundii
	Main drivers
	Turbudity	BOD5	Relative air humidity	Air temp	COD
RF	0.243996	0.161777	0.109474	0.0845549	0.0717
	pH	Site (R)	Relative air humidity	Time (October)	Pressure
SVM	0.33951	0.125776	0.120431	0.0857962	0.0751251
	Site (K)	Time (July)	COD	pH	BOD5
ANN	0.206546	0.155035	0.140712	0.14028	0.0848021
	Water temp	pH	Air temp	BOD5	Time (July)
XGB	0.296946	0.278043	0.147408	0.104235	0.0590168
TARGET:	Enterobacter hormaechei
	Main drivers
	Water temp	Air temp	Time (October)	Time (July)	COD
RF	0.312696	0.183719	0.120041	0.073253	0.0506761
	Water temp	pH	Time (October)	Relative air humidity	Site (K)
SVM	0.224874	0.205393	0.102175	0.0983305	0.0855418
	COD	Site (K)	Relative air humidity	Pressure	BOD5
ANN	0.175526	0.135429	0.11466	0.105	0.0939447
	pH	Water temp	BOD5	Pressure	Air temp
XGB	0.400912	0.27642	0.211008	0.0556628	0.023178
TARGET:	Escherichia coli
	Main drivers
	Water temp	Turbudity	Time (October)	Site (K)	Air temp
RF	0.332392	0.160529	0.11464	0.0720455	0.0671422
	Pressure	pH	BOD5	Water temp	Relative air humidity
SVM	0.299968	0.160005	0.125126	0.101973	0.0928832
	Time (July)	pH	Time (October)	COD	Site (K)
ANN	0.195265	0.112668	0.111737	0.108541	0.0885494
	Water temp	pH	Turbudity	BOD5	Relative air humidity
XGB	0.558021	0.151414	0.0831101	0.0595939	0.0489366
TARGET:	Klebsiella pneumoniae
	Main drivers
	Relative air humidity	Turbudity	COD	Water temp	pH
RF	0.272132	0.182625	0.105128	0.0950134	0.0838855
	Relative air humidity	Water temp	Pressure	pH	COD
SVM	0.236124	0.124163	0.107034	0.101254	0.0827282
	Time (October)	BOD5	Site (K)	Pressure	Relative air humidity
ANN	0.166402	0.15829	0.15495	0.11856	0.0992465
	Relative air humidity	Water temp	Turbudity	pH	Pressure
XGB	0.329243	0.290674	0.152626	0.103405	0.0700794
TARGET:	Klebsiella variicola
	Main drivers
	BOD5	Water temp	Time (October)	Pressure	Air temp
RF	0.186829	0.178506	0.101619	0.0917177	0.0899241
	pH	Relative air humidity	Turbudity	BOD5	Time (October)
SVM	0.271902	0.173098	0.102384	0.0916549	0.0798115
	BOD5	Time (July)	COD	Site (K)	Water temp
ANN	0.137777	0.136923	0.108535	0.103882	0.0782942
	Water temp	pH	Turbudity	Time (July)	Site (K)
XGB	0.483332	0.359315	0.141483	0.0137738	0.00141658
TARGET:	Ochrobactrum intermedium
	Main drivers
	Air temp	COD	Water temp	Time (October)	Time (July)
RF	0.177408	0.155041	0.142482	0.0942889	0.0797262
	Air temp	Water temp	Pressure	Site (K)	Site (R)
SVM	0.281008	0.212324	0.12802	0.0859206	0.0849878
	BOD5	Site (R)	Pressure	Time (July)	Air temp
ANN	0.13271	0.128712	0.117534	0.112613	0.104349
	BOD5	COD	Time (July)	pH	Turbudity
XGB	0.55795	0.242407	0.161207	0.0323691	0.00304388
TARGET:	Pseudomonas fulva
	Main drivers
	COD	BOD5	pH	Site (K)	Site (R)
RF	0.26662	0.215459	0.159777	0.102569	0.0592497
	pH	Pressure	Water temp	Time (July)	Air temp
SVM	0.27709	0.202824	0.180924	0.131272	0.0644591
	Site (R)	Time (October)	Air temp	BOD5	Water temp
ANN	0.225095	0.201045	0.134395	0.0754421	0.0709666
	Turbudity	pH	Site (K)	Pressure	Air temp
XGB	0.632364	0.183085	0.180414	0.00230682	0.00183017
TARGET:	Pseudomonas guariconensis
	Main drivers
	pH	COD	Water temp	Pressure	BOD5
RF	0.232658	0.173799	0.120117	0.104437	0.0942978
	pH	Turbudity	Relative air humidity	Water temp	Site (K)
SVM	0.577723	0.134325	0.0861046	0.0534351	0.0469576
	Relative air humidity	Water temp	COD	Time (October)	BOD5
ANN	0.148178	0.140131	0.113712	0.0971007	0.0909609
	pH	Site (K)	Time (July)	Water temp	Pressure
XGB	0.3239	0.234198	0.174814	0.14868	0.0790461
TARGET:	Pseudomonas monteilii
	Main drivers
	Water temp	COD	Pressure	Air temp	pH
RF	0.154326	0.134804	0.133514	0.127783	0.103944
	pH	Air temp	Time (July)	COD	Water temp
SVM	0.373375	0.129881	0.102103	0.0845886	0.0810837
	Site (K)	Time (July)	BOD5	Turbudity	Time (October)
ANN	0.210275	0.198414	0.129847	0.0777924	0.0744989
	pH	Site (K)	Air temp	Pressure	Time (July)
XGB	0.419762	0.417981	0.128086	0.0118765	0.0114152
TARGET:	Pseudomonas putida
	Main drivers
	COD	BOD5	Water temp	Site (K)	Turbudity
RF	0.2328	0.125145	0.124771	0.106593	0.0966649
	Site (K)	Relative air humidity	pH	Site (R)	Water temp
SVM	0.19548	0.192284	0.129266	0.101939	0.0719554
	COD	Time (October)	Site (R)	Pressure	BOD5
ANN	0.13419	0.132674	0.130606	0.115332	0.0873731
	COD	Relative air humidity	pH	Water temp	Turbudity
XGB	0.710046	0.0950906	0.0417606	0.0412276	0.040248
TARGET:	Pseudomonas sp,
	Main drivers
	COD	BOD5	Turbudity	pH	Time (October)
RF	0.358592	0.24035	0.11424	0.062114	0.0546151
	Relative air humidity	pH	Pressure	Site (R)	Water temp
SVM	0.278018	0.158964	0.119406	0.104104	0.0871637
	Time (July)	Air temp	Site (K)	Pressure	Site (R)
ANN	0.220509	0.137495	0.134855	0.0936927	0.075297
	COD	Turbudity	Pressure	Air temp	pH
XGB	0.676206	0.198735	0.100179	0.0192419	0.00305583
TARGET:	Serratia marcescens
	Main drivers
	COD	BOD5	Site (R)	Turbudity	Site (K)
RF	0.332504	0.132769	0.0930633	0.0730381	0.0618658
	Water temp	Air temp	Site (K)	Site (R)	Time (July)
SVM	0.294733	0.140779	0.121355	0.0798709	0.0774612
	Time (July)	Site (R)	Pressure	Water temp	pH
ANN	0.161969	0.141683	0.137019	0.101722	0.0940913
	COD	BOD5	pH	Turbudity	Relative air humidity
XGB	0.472536	0.212092	0.110149	0.0994716	0.0374224
TARGET:	Stenotrophomonas maltophilia
	Main drivers
	BOD5	COD	Site (K)	Turbudity	Water temp
RF	0.185589	0.144302	0.142991	0.109073	0.108319
	Relative air humidity	Water temp	Site (R)	BOD5	Air temp
SVM	0.372595	0.148632	0.131919	0.0976182	0.0694439
	Time (July)	BOD5	Pressure	Site (K)	Air temp
ANN	0.24442	0.142561	0.114202	0.110198	0.0816874
	Turbudity	Site (K)	Relative air humidity	Water temp	COD
XGB	0.507359	0.255823	0.14197	0.0917776	0.00127489
